# Supplementary material for: Phylogenetic and biochemical analysis of calsequestrin structure and association of its variants with cardiac disorders
Source: Sci Rep. 2020 Oct 22;10:18115. doi: 10.1038/s41598-020-75097-3 (PMC7582152; doi:10.1038/s41598-020-75097-3)
Supplement: Supplementary file 2 — Supplementary Table S1. [file 41598_2020_75097_MOESM2_ESM.xlsx]

## Sheet: CASQ1
				Supplemental Table S1
Query database	Forward query name	Forward query accession number	Subject database	Forward BLAST hit name	Forward BLAST hit accession numbers	Forward BLAST e-values	Reverse BLAST hit names	Reverse BLAST hit accession numbers	Reverse BLAST e-values	Notes
Homo sapiens	calsequestrin-1 precursor [Homo sapiens]	NP_001222.3	Rattus norvegicus	calsequestrin-1 precursor [Rattus norvegicus]	NP_001153066.1	0	calsequestrin-1 precursor [Homo sapiens]	0	NP_001222.3	CASQ1
Homo sapiens	calsequestrin-1 precursor [Homo sapiens]	NP_001222.3	Gallus gallus	calsequestrin-2 precursor [Gallus gallus]	NP_989857.1	0	calsequestrin-2 precursor [Homo sapiens]	NP_001223.2	0	Reverse BLAST has identity score of 81 and 91% query cover so this is probably CASQ2
Homo sapiens	calsequestrin-1 precursor [Homo sapiens]	NP_001222.3	Gallus gallus	calsequestrin-2 precursor [Gallus gallus]	NP_989857.1	0	calsequestrin-1 precursor [Homo sapiens]	NP_001222.3	0	Reverse BLAST has identity score of 71 and 88% query cover compared to above suggests that this is CASQ2
Homo sapiens	calsequestrin-1 precursor [Homo sapiens]	NP_001222.3	Gallus gallus	calsequestrin [Gallus gallus]	AAA48674.1	0	calsequestrin-2 precursor [Homo sapiens]	NP_001223.2	0	Reverse BLAST has identity score of 83 and 91% query cover so this is probably CASQ2
Homo sapiens	calsequestrin-1 precursor [Homo sapiens]	NP_001222.3	Gallus gallus	calsequestrin [Gallus gallus]	AAA48674.1	0	calsequestrin-1 precursor [Homo sapiens]	NP_001222.3	0	Reverse BLAST has identity score of 71 and 91% query cover compared to above likely CASQ2
Homo sapiens	calsequestrin-1 precursor [Homo sapiens]	NP_001222.3	Xenopus tropicalis	hypothetical protein XENTR_v90022392mg [Xenopus tropicalis]	OCA27346.1	0	calsequestrin-1 precursor [Homo sapiens]	NP_001222.3	0	CASQ1
Homo sapiens	calsequestrin-1 precursor [Homo sapiens]	NP_001222.3	Xenopus tropicalis	calsequestrin-2 precursor [Xenopus tropicalis]	NP_989136.1	8e-177	calsequestrin-2 precursor [Homo sapiens]	NP_001223.2	5e-179	CASQ2
Homo sapiens	calsequestrin-1 precursor [Homo sapiens]	NP_001222.3	Xenopus tropicalis	calsequestrin-1 precursor [Xenopus tropicalis]	NP_988894.1	8e-162	calsequestrin-1 precursor [Homo sapiens]	NP_001222.3	5e-163	CASQ1
Homo sapiens	calsequestrin-1 precursor [Homo sapiens]	NP_001222.3	Latimeria chalumnae	PREDICTED: calsequestrin-1 [Latimeria chalumnae]	XP_006001917.1	0	calsequestrin-1 precursor [Homo sapiens]	NP_001222.3	0	CASQ1
Homo sapiens	calsequestrin-1 precursor [Homo sapiens]	NP_001222.3	Latimeria chalumnae	PREDICTED: calsequestrin-2 [Latimeria chalumnae]	XP_006001992.1	0	calsequestrin-2 precursor [Homo sapiens]	NP_001223.2	0	CASQ2
Homo sapiens	calsequestrin-1 precursor [Homo sapiens]	NP_001222.3	Danio rerio	calsequestrin-2 precursor [Danio rerio]	NP_001002682.1	4e-180	calsequestrin-2 precursor [Homo sapiens]	NP_001223.2	0	CASQ2
Homo sapiens	calsequestrin-1 precursor [Homo sapiens]	NP_001222.3	Danio rerio	calsequestrin-1 precursor [Danio rerio]	NP_001070192.1	2e-174	unnamed protein product [Homo sapiens]	BAC86117.1	0	CASQ1?
Homo sapiens	calsequestrin-1 precursor [Homo sapiens]	NP_001222.3	Danio rerio	calsequestrin-1 precursor [Danio rerio]	NP_001070192.1	2e-174	calsequestrin-1 precursor [Homo sapiens]	NP_001222.3	3e-172	CASQ1?
Homo sapiens	calsequestrin-1 precursor [Homo sapiens]	NP_001222.3	Callorhinchus milii	PREDICTED: calsequestrin-2-like [Callorhinchus milii]	XP_007889783.1	2e-180	calsequestrin-2 precursor [Homo sapiens]	NP_001223.2	0	Only one forward BLAST hit on NCBI - not sure if CASQ1 or CASQ2
Homo sapiens	calsequestrin-1 precursor [Homo sapiens]	NP_001222.3	Callorhinchus milii	PREDICTED: calsequestrin-2-like [Callorhinchus milii]	XP_007889783.1	2e-180	calsequestrin-1 precursor [Homo sapiens]	NP_001222.3	0	tBLASTn did not yield any additional forward BLAST hits
Homo sapiens	calsequestrin-1 precursor [Homo sapiens]	NP_001222.3	Leucoraja erinacea	gnl|SkateBase|LS-transcriptB2-ctg62807	ctg62807	6e-160	calsequestrin-2 precursor [Homo sapiens]	NP_001223.2	0	No hits on NCBI, used tBLASTn on skatebase.org
Homo sapiens	calsequestrin-1 precursor [Homo sapiens]	NP_001222.3	Petromyzon marinus							No hits on NCBI, used BLASTp on Ensembl best hit has e-value of 0.003
Homo sapiens	calsequestrin-1 precursor [Homo sapiens]	NP_001222.3	Branchiostoma floridae	hypothetical protein BRAFLDRAFT_122314 [Branchiostoma floridae]	XP_002604497.1	7e-45	Chain A, Ca2+ Complex Of Human Skeletal Calsequestrin	3UOM_A	8e-57	Appears to be some kind of CASQ
Homo sapiens	calsequestrin-1 precursor [Homo sapiens]	NP_001222.3	Branchiostoma floridae	hypothetical protein BRAFLDRAFT_122314 [Branchiostoma floridae]	XP_002604497.1	7e-45	calsequestrin-1 precursor [Homo sapiens]	NP_001222.3	1e-56
Homo sapiens	calsequestrin-1 precursor [Homo sapiens]	NP_001222.3	Ciona intestinalis	PREDICTED: calsequestrin-2 [Ciona intestinalis]	XP_002130664.1	3e-122	Chain A, Human Skeletal Calsequestrin, D210g Mutant Low-calcium Complex	5CRE_A	5e-121	CASQ present but not sure if CASQ1 or CASQ2
Homo sapiens	calsequestrin-1 precursor [Homo sapiens]	NP_001222.3	Ciona intestinalis	PREDICTED: calsequestrin-2 [Ciona intestinalis]	XP_002130664.1	3e-122	calsequestrin-1 precursor [Homo sapiens]	NP_001222.3	7e-121
Homo sapiens	calsequestrin-1 precursor [Homo sapiens]	NP_001222.3	Helobdella robusta							No hits on NCBI or Ensembl
Homo sapiens	calsequestrin-1 precursor [Homo sapiens]	NP_001222.3	Drosophila melanogaster							No hits on NCBI
Homo sapiens	calsequestrin-1 precursor [Homo sapiens]	NP_001222.3	Caenorhabditis elegans	Calsequestrin [Caenorhabditis elegans]	NP_510438.1	2e-53	Chain A, Human Skeletal Calsequestrin, D210g Mutant Low-calcium Complex	5CRE_A	3e-51	CASQ present
Homo sapiens	calsequestrin-1 precursor [Homo sapiens]	NP_001222.3	Caenorhabditis elegans	Calsequestrin [Caenorhabditis elegans]	NP_510438.1	2e-53	calsequestrin-1 precursor [Homo sapiens]	NP_001222.3	5e-51
Homo sapiens	calsequestrin-1 precursor [Homo sapiens]	NP_001222.3	Nematostella vectensis	predicted protein [Nematostella vectensis]	XP_001623501.1	9e-55	Chain A, Human Skeletal Calsequestrin, M53t Mutant High-calcium Complex	5CRH_A	9e-54
Homo sapiens	calsequestrin-1 precursor [Homo sapiens]	NP_001222.3	Mnemiopsis leidyi							No hits on NCBI
Homo sapiens	calsequestrin-1 precursor [Homo sapiens]	NP_001222.3	Trichoplax adhaerens	hypothetical protein TRIADDRAFT_56011 [Trichoplax adhaerens]	XP_002111704.1	6e-48	calsequestrin-2 precursor [Homo sapiens]	NP_001223.2	2e-50
Homo sapiens	calsequestrin-1 precursor [Homo sapiens]	NP_001222.3	Amphimedon queenslandica							No hits on NCBI
Homo sapiens	calsequestrin-1 precursor [Homo sapiens]	NP_001222.3	Monosiga brevicollis							Only 1 hit with e-value of 2.2
Homo sapiens	calsequestrin-1 precursor [Homo sapiens]	NP_001222.3	Salpingoeca rosetta	hypothetical protein PTSG_02152 [Salpingoeca rosetta]	XP_004996635.1	5e-09	protein disulfide-isomerase precursor [Homo sapiens]	NP_000909.2	3e-86	Not CASQ
Homo sapiens	calsequestrin-1 precursor [Homo sapiens]	NP_001222.3	Capsaspora owczarzaki							Not hits on NCBI
Homo sapiens	calsequestrin-1 precursor [Homo sapiens]	NP_001222.3	Oryctolagus cuniculus	calsequestrin-1 precursor [Oryctolagus cuniculus]	NP_001075737.1	0	calsequestrin-1 precursor [Homo sapiens]	NP_001222.3	0	CASQ1
Homo sapiens	calsequestrin-1 precursor [Homo sapiens]	NP_001222.3	Mus musculus	calsequestrin-1 precursor [Mus musculus]	NP_033943.2	0	calsequestrin-1 precursor [Homo sapiens]	NP_001222.3	0	CASQ1
Homo sapiens	calsequestrin-1 precursor [Homo sapiens]	NP_001222.3	Apis mellifera		XM_001121993.4	6.52e-05				No hits on NCBI, tBLASTn on http://hymenopteragenome.org due to presence of thioredoxin-related domain
Homo sapiens	calsequestrin-1 precursor [Homo sapiens]	NP_001222.3	Manduca sexta							No hits on NCBI
Homo sapiens	calsequestrin-1 precursor [Homo sapiens]	NP_001222.3	Canis lupus familiaris	calsequestrin-1 [Canis lupus familiaris]	XP_850097.1	0	calsequestrin-1 precursor [Homo sapiens]	NP_001222.3	0	CASQ1
Homo sapiens	calsequestrin-1 precursor [Homo sapiens]	NP_001222.3	Sus scrofa	calsequestrin-1 precursor [Sus scrofa]	NP_001230198.1	0	calsequestrin-1 precursor [Homo sapiens]	NP_001222.3	0	CASQ1
Homo sapiens	calsequestrin-1 precursor [Homo sapiens]	NP_001222.3	Bos taurus	calsequestrin-1 precursor [Bos taurus]	NP_001071345.1	0	calsequestrin-1 precursor [Homo sapiens]	NP_001222.3	0	CASQ1
Homo sapiens	calsequestrin-1 precursor [Homo sapiens]	NP_001222.3	Crocodylus porosus	PREDICTED: calsequestrin-2 [Crocodylus porosus]	XP_019404288.1	0	calsequestrin-2 precursor [Homo sapiens]	NP_001223.2	0	CASQ2?
Homo sapiens	calsequestrin-1 precursor [Homo sapiens]	NP_001222.3	Taeniopygia guttata	PREDICTED: calsequestrin-2 [Taeniopygia guttata]	XP_002188512.1	0	calsequestrin-2 precursor [Homo sapiens]	NP_001223.2	0	CASQ2?
Homo sapiens	calsequestrin-1 precursor [Homo sapiens]	NP_001222.3	Parasteatoda tepidariorum	calsequestrin-2-like [Parasteatoda tepidariorum]	XP_021000344.1	4e-21	unnamed protein product [Homo sapiens]	BAG58422.1	2e-23	Appears to be related to CASQ, note that unnamed protein is similar to calsequestrin-2 precursor
Homo sapiens	calsequestrin-1 precursor [Homo sapiens]	NP_001222.3	Parasteatoda tepidariorum	calsequestrin-2-like [Parasteatoda tepidariorum]	XP_021000344.1	4e-21	calsequestrin-2 precursor [Homo sapiens]	NP_001223.2	4e-22	Appears to be related to CASQ
Homo sapiens	calsequestrin-1 precursor [Homo sapiens]	NP_001222.3	Daphnia pulex							No sig. hits on NCBI, best hit on wfleabase.org has e-value of 1e-07 and not CASQ when reverse BLAST
Homo sapiens	calsequestrin-1 precursor [Homo sapiens]	NP_001222.3	Parhyale hawaiensis							No sig. hits on NCBI,

## Sheet: CASQ2
Query database	Forward query name	Forward query accession number	Subject database	Forward BLAST hit name	Forward BLAST hit accession numbers	Forward BLAST e-values	Reverse BLAST hit names	Reverse BLAST hit accession numbers	Reverse BLAST e-values	Notes
Homo sapiens	calsequestrin-2 precursor [Homo sapiens]	NP_001223.2	Rattus norvegicus	calsequestrin-2 precursor [Rattus norvegicus]	NP_058827.3	0	calsequestrin-2 precursor [Homo sapiens]	NP_001223.2	0	CASQ2
Homo sapiens	calsequestrin-2 precursor [Homo sapiens]	NP_001223.2	Rattus norvegicus	calsequestrin-1 precursor [Rattus norvegicus]	NP_001153066.1	0	calsequestrin-1 precursor [Homo sapiens]	NP_001222.3	0	CASQ1
Homo sapiens	calsequestrin-2 precursor [Homo sapiens]	NP_001223.2	Gallus gallus	calsequestrin-2 precursor [Gallus gallus]	NP_989857.1	0	calsequestrin-2 precursor [Homo sapiens]	NP_001223.2	0	CASQ2
Homo sapiens	calsequestrin-2 precursor [Homo sapiens]	NP_001223.2	Xenopus tropicalis	calsequestrin-2 precursor [Xenopus tropicalis]	NP_989136.1	0	calsequestrin-2 precursor [Homo sapiens]	NP_001223.2	5e-179	CASQ2
Homo sapiens	calsequestrin-2 precursor [Homo sapiens]	NP_001223.2	Latimeria chalumnae	PREDICTED: calsequestrin-2 [Latimeria chalumnae]	XP_006001992.1	0	calsequestrin-2 precursor [Homo sapiens]	NP_001223.2	0	CASQ2
Homo sapiens	calsequestrin-2 precursor [Homo sapiens]	NP_001223.2	Danio rerio	calsequestrin-2 precursor [Danio rerio]	NP_001002682.1	0	calsequestrin-2 precursor [Homo sapiens]	NP_001223.2	0	CASQ2
Homo sapiens	calsequestrin-2 precursor [Homo sapiens]	NP_001223.2	Callorhinchus milii	PREDICTED: calsequestrin-2-like [Callorhinchus milii]	XP_007889783.1	0	calsequestrin-2 precursor [Homo sapiens]	NP_001223.2	0	CASQ2
Homo sapiens	calsequestrin-2 precursor [Homo sapiens]	NP_001223.2	Callorhinchus milii	PREDICTED: calsequestrin-2-like [Callorhinchus milii]	XP_007889783.1	0	calsequestrin-1 precursor [Homo sapiens]	NP_001222.3	0	CASQ1
Homo sapiens	calsequestrin-2 precursor [Homo sapiens]	NP_001223.2	Leucoraja erinacea	gnl|SkateBase|LS-transcriptB2-ctg62807	ctg62807	3e-177	calsequestrin-2 precursor [Homo sapiens]	NP_001223.2	0	Possibly CASQ2
Homo sapiens	calsequestrin-2 precursor [Homo sapiens]	NP_001223.2	Petromyzon marinus		JL3244	1e-06	protein disulfide-isomerase A4 precursor [Homo sapiens]	NP_004902.1	0	Only 1 hit with tBLASTn on NCBI but has e-value of 7.6 Results here from http://blast.imcb.a-star.edu.sg/cgi-bin/blast/blast_jlamprey.cgi
Homo sapiens	calsequestrin-2 precursor [Homo sapiens]	NP_001223.2	Branchiostoma floridae	hypothetical protein BRAFLDRAFT_122314 [Branchiostoma floridae]	XP_002604497.1	2e-38	Chain A, Ca2+ Complex Of Human Skeletal Calsequestrin	3UOM_A	8e-57	CASQ but unsure about which paralog
Homo sapiens	calsequestrin-2 precursor [Homo sapiens]	NP_001223.2	Branchiostoma floridae	hypothetical protein BRAFLDRAFT_122314 [Branchiostoma floridae]	XP_002604497.1	2e-38	calsequestrin-1 precursor [Homo sapiens]	NP_001222.3	1e-56
Homo sapiens	calsequestrin-2 precursor [Homo sapiens]	NP_001223.2	Ciona intestinalis	PREDICTED: calsequestrin-2 [Ciona intestinalis]	XP_002130664.1	3e-131	Chain A, Human Skeletal Calsequestrin, D210g Mutant Low-calcium Complex	5CRE_A	5e-121	CASQ but unsure about which paralog
Homo sapiens	calsequestrin-2 precursor [Homo sapiens]	NP_001223.2	Helobdella robusta							No hits on NCBI or JGI
Homo sapiens	calsequestrin-2 precursor [Homo sapiens]	NP_001223.2	Drosophila melanogaster							No hits on NCBI also no significant hits on flybase.org
Homo sapiens	calsequestrin-2 precursor [Homo sapiens]	NP_001223.2	Caenorhabditis elegans	Calsequestrin [Caenorhabditis elegans]	NP_510438.1	4e-49	Chain A, Human Skeletal Calsequestrin, D210g Mutant Low-calcium Complex	5CRE_A	3e-51	CASQ but unsure about which paralog
Homo sapiens	calsequestrin-2 precursor [Homo sapiens]	NP_001223.2	Nematostella vectensis	predicted protein [Nematostella vectensis]	XP_001623501.1	2e-52	Chain A, Human Skeletal Calsequestrin, M53t Mutant High-calcium Complex	5CRH_A	9e-54	CASQ but unsure about which paralog
Homo sapiens	calsequestrin-2 precursor [Homo sapiens]	NP_001223.2	Mnemiopsis leidyi							No hits on NCBI best tBLASTn hit on research.nhgri.nih.gov/mnemiopsis has e-value of 2e-04
Homo sapiens	calsequestrin-2 precursor [Homo sapiens]	NP_001223.2	Trichoplax adhaerens	hypothetical protein TRIADDRAFT_56011 [Trichoplax adhaerens]	XP_002111704.1	7e-53	calsequestrin-2 precursor [Homo sapiens]	NP_001223.2	2e-50	CASQ but unsure about which paralog
Homo sapiens	calsequestrin-2 precursor [Homo sapiens]	NP_001223.2	Amphimedon queenslandica							Only 1 hit with e-value of 0.49
Homo sapiens	calsequestrin-2 precursor [Homo sapiens]	NP_001223.2	Monosiga brevicollis							Best hit has e-value of 0.027
Homo sapiens	calsequestrin-2 precursor [Homo sapiens]	NP_001223.2	Salpingoeca rosetta							Best hit has e-value of 0.027
Homo sapiens	calsequestrin-2 precursor [Homo sapiens]	NP_001223.2	Capsaspora owczarzaki							No hits on NCBI or ensembl
Homo sapiens	calsequestrin-2 precursor [Homo sapiens]	NP_001223.2	Oryctolagus cuniculus	calsequestrin-2 precursor [Oryctolagus cuniculus]	NP_001095161.1	0	calsequestrin-2 precursor [Homo sapiens]	NP_001223.2	0	CASQ2
Homo sapiens	calsequestrin-2 precursor [Homo sapiens]	NP_001223.2	Mus musculus	calsequestrin-2 precursor [Mus musculus]	NP_033944.2	0	calsequestrin-2 precursor [Homo sapiens]	NP_001223.2	0	CASQ2
Homo sapiens	calsequestrin-2 precursor [Homo sapiens]	NP_001223.2	Apis mellifera		XM_001121993.4	0.4	Homo sapiens thioredoxin-related transmembrane protein 3, mRNA (cDNA clone IMAGE:4693508), partial cds	BC107422.1	9e-50	No hits on NCBI, tBLASTn on http://hymenopteragenome.org due to presence of thioredoxin-related domain
Homo sapiens	calsequestrin-2 precursor [Homo sapiens]	NP_001223.2	Manduca sexta							No hits on NCBI
Homo sapiens	calsequestrin-2 precursor [Homo sapiens]	NP_001223.2	Canis lupus familiaris	calsequestrin-2 precursor [Canis lupus familiaris]	NP_001300745.1	0	calsequestrin-2 precursor [Homo sapiens]	NP_001223.2	0	CASQ2
Homo sapiens	calsequestrin-2 precursor [Homo sapiens]	NP_001223.2	Sus scrofa	LOW QUALITY PROTEIN: calsequestrin-2 [Sus scrofa]	XP_020945654.1	0	calsequestrin-2 precursor [Homo sapiens]	NP_001223.2	0	CASQ2
Homo sapiens	calsequestrin-2 precursor [Homo sapiens]	NP_001223.2	Bos taurus	calsequestrin-2 [Bos taurus]	NP_001030451.1	0	calsequestrin-2 precursor [Homo sapiens]	NP_001223.2	0	CASQ2
Homo sapiens	calsequestrin-2 precursor [Homo sapiens]	NP_001223.2	Crocodylus porosus	PREDICTED: calsequestrin-2 [Crocodylus porosus]	XP_019404288.1	0	calsequestrin-2 precursor [Homo sapiens]	NP_001223.2	0	CASQ2
Homo sapiens	calsequestrin-2 precursor [Homo sapiens]	NP_001223.2	Taeniopygia guttata	PREDICTED: calsequestrin-2 [Taeniopygia guttata]	XP_002188512.1	0	calsequestrin-2 precursor [Homo sapiens]	NP_001223.2	0	CASQ2
Homo sapiens	calsequestrin-2 precursor [Homo sapiens]	NP_001223.2	Parasteatoda tepidariorum	calsequestrin-2-like [Parasteatoda tepidariorum]	XP_021000344.1	3e-23	unnamed protein product [Homo sapiens]	BAG58422.1	2e-23	Appears to be related to CASQ, note that unnamed protein is similar to calsequestrin-2 precursor
Homo sapiens	calsequestrin-2 precursor [Homo sapiens]	NP_001223.2	Parasteatoda tepidariorum	calsequestrin-2-like [Parasteatoda tepidariorum]	XP_021000344.1	3e-23	calsequestrin-2 precursor [Homo sapiens]	NP_001223.2	4e-22	Appears to be related to CASQ
Homo sapiens	calsequestrin-2 precursor [Homo sapiens]	NP_001223.2	Daphnia pulex	hypothetical protein DAPPUDRAFT_305526 [Daphnia pulex]	EFX88084.1	1.1				E-val not significant
Homo sapiens	calsequestrin-2 precursor [Homo sapiens]	NP_001223.2	Parhyale hawaiensis							No sig. hits on NCBI,
